# Supplementary material for: Mitotic exchange in female germline stem cells is the major source of Sex Ratio chromosome recombination in Drosophila pseudoobscura
Source: G3 (Bethesda). 2022 Oct 4;12(12):jkac264. doi: 10.1093/g3journal/jkac264 (PMC9713450; doi:10.1093/g3journal/jkac264)
Supplement: jkac264_Supplementary_File_S1 [file jkac264_supplementary_file_s1.xlsx]

## Sheet: Sheet1
Data type	Experimental species	Symbol/name used in publication	Source – public	Source – published	Source – unpublished	Identifiers	New reagent	Comments
Data type (mandatory) Duplicate rows as needed. Order is flexible, but row titles must be preserved.	Experimental species (mandatory, "NA" okay)	Symbol/name used in publication (mandatory)	Source – public [stock center; company, data repository] (one of D,E,F mandatory)	Source -- published [PMID or 'this paper'] (one of D,E,F mandatory)	Source – unpublished [description, incl. lab of origin] (one of D,E,F mandatory)	Identifiers [format as ID_source:identifier] Separate multiple entries with semi-colon, space	New reagent (mandatory for new entities) Description, progenitor(s)	Comments (optional) Genotypes, purpose of reagent, additional information
strain, strain_background	Drosophila pseudoobscurra	XSR Isolate KBNP2 / XST y1, se1, sh1	NA	NA	Background Replaced Sex Ratio Chromosome Stock, Phadnis Lab, University of Utah		Sex Ratio X chromsome isolate KBPN2, Standard X chromosome with visible mutants yellow sepia and short, Genetic background derived from National Drosophila Species Stock Center Stock ID 14011-0121.06
strain, strain_background	Drosophila pseudoobscurra	XSR Isolate KBNP2 / XST se1, ll1, sp1, tt1	NA	PMID: 32732371	Background Replaced Sex Ratio Chromosome Stock, Phadnis Lab, University of Utah		Sex Ratio X chromsome isolate KBPN2, Standard X chromosome with visible mutants sepia lanceolate snapt and tilt, Genetic Background derived from National Drosophila Species Stock Center Stock ID 14011-0121.08
strain, strain_background	Drosophila pseudoobscurra	XSR Isolate KBNP2 / XST se1, sh1	NA	PMID: 32732371	Background Replaced Sex Ratio Chromosome Stock, Phadnis Lab, University of Utah		Sex Ratio X chromsome isolate KBPN2, Standard X chromosome with visible mutants sepia and short, Genetic Background derived from Phadnis Lab Line 2020, no known corresponding stock National Drosophila Species Stock Center
strain, strain_background	Drosophila pseudoobscurra	XSR Isolate Z8 / XST y1, se1, sh1	NA	NA	Background Replaced Sex Ratio Chromosome Stock, Phadnis Lab, University of Utah		Sex Ratio X chromsome isolate Z8, Standard X chromosome with visible mutants yellow sepia and short, Genetic Background derived from National Drosophila Species Stock Center Stock ID 14011-0121.08
strain, strain_background	Drosophila pseudoobscurra	XSR Isolate Z8 / XST se1, ll1, sp1, tt1	NA	PMID: 32732371	Background Replaced Sex Ratio Chromosome Stock, Phadnis Lab, University of Utah		Sex Ratio X chromsome isolate Z8, Standard X chromosome with visible mutants sepia lanceolate snapt and tilt, Genetic Background derived from National Drosophila Species Stock Center Stock ID 14011-0121.08 14011-0121.06
strain, strain_background	Drosophila pseudoobscurra	XSR Isolate Z8 / XST se1, sh1	NA	PMID: 32732371	Background Replaced Sex Ratio Chromosome Stock, Phadnis Lab, University of Utah		Sex Ratio X chromsome isolate Z8, Standard X chromosome with visible mutants sepia and short, Genetic Background derived from Phadnis Lab Line 2020, no known corresponding stock National Drosophila Species Stock Center
strain, strain_background	Drosophila pseudoobscurra	XSR Isolate Z6 / XST y1, se1, sh1	NA	NA	Background Replaced Sex Ratio Chromosome Stock, Phadnis Lab, University of Utah		Sex Ratio X chromsome isolate Z6, Standard X chromosome with visible mutants yellow sepia and short, Genetic Background derived from National Drosophila Species Stock Center Stock ID 14011-0121.08
strain, strain_background	Drosophila pseudoobscurra	XSR Isolate Z6 / XST se1, ll1, sp1, tt1	NA	PMID: 32732371	Background Replaced Sex Ratio Chromosome Stock, Phadnis Lab, University of Utah		Sex Ratio X chromsome isolate Z6, Standard X chromosome with visible mutants sepia lanceolate snapt and tilt, Genetic Background derived from National Drosophila Species Stock Center Stock ID 14011-0121.08 14011-0121.06
strain, strain_background	Drosophila pseudoobscurra	XSR Isolate Z6 / XST se1, sh1	NA	PMID: 32732371	Background Replaced Sex Ratio Chromosome Stock, Phadnis Lab, University of Utah		Sex Ratio X chromsome isolate Z6, Standard X chromosome with visible mutants sepia and short, Genetic Background derived from Phadnis Lab Line 2020, no known corresponding stock National Drosophila Species Stock Center
strain, strain_background	Drosophila pseudoobscurra	Inbred Line XST y1, se1, sh1	NA	NA	Inbred Line with Multiply Marked X Chromosome, Phadnis Lab, University of Utah		Inbred Line with standard X chromosome with visible mutants yellow sepia and short, Genetic background derived from National Drosophila Species Stock Center Stock ID 14011-0121.06
strain, strain_background	Drosophila pseudoobscurra	Inbred Line XST se1, ll1, sp1, tt1	NA	PMID: 32732371	Inbred Line with Multiply Marked X Chromosome, Phadnis Lab, University of Utah		Inbred Line with standard X chromosome with visible mutants sepia lanceolate snapt and tilt, Genetic Background derived from National Drosophila Species Stock Center Stock ID 14011-0121.08
strain, strain_background	Drosophila pseudoobscurra	Inbred Line XST se1, sh1	NA	PMID: 32732371	Inbred Line with Multiply Marked X Chromosome, Phadnis Lab, University of Utah		Inbred Line with standard X chromosome with visible mutants sepia and short, Genetic Background derived from Phadnis Lab Line 2020, no known corresponding stock National Drosophila Species Stock Center
strain, strain_background	Drosophila pseudoobscurra	Tester Strain XST se1, sh1	NA	NA	X-Linked Markers Introgressed into D. pseudoobscura Reference Genome, Phadnis Lab, University of Utah		Reference Genome (also known as MV2-25) with visible marker sepia and short introgressed on the X chromosome, Genetic Background derived from National Drosophila Species Stock Center Stock ID 14011-0121.94, also known as the Reference Genome MV2-25
strain, strain_background	Drosophila pseudoobscurra	Tester Strain XST se1, sp1, tt1	NA	NA	X-Linked Markers Introgressed into D. pseudoobscura Reference Genome, Phadnis Lab, University of Utah		Reference Genome (also known as MV2-25) with visible marker sepia snapt tilted introgressed on the X chromosome, Genetic Background derived from National Drosophila Species Stock Center Stock ID 14011-0121.94, also known as the Reference Genome MV2-25
