# Supplementary material for: Mitotic exchange in female germline stem cells is the major source of Sex Ratio chromosome recombination in Drosophila pseudoobscura
Source: G3 (Bethesda). 2022 Oct 4;12(12):jkac264. doi: 10.1093/g3journal/jkac264 (PMC9713450; doi:10.1093/g3journal/jkac264)
Supplement: jkac264_Supplementary_File_S4 [file jkac264_supplementary_file_s4.xlsx]

## Sheet: File S4 Mating Table
Supplemental File S4. Mating table for recombination extension of Edwards (1961) model of SR evolution. All 14 genotypes, variables, and parameters defined in top portion of the table. All 40 mating types are listed to the left (1 pair per row) with the expression for their progeny given in the body of the table.
								Male Genotypes					Female Genotypes
Genotype								XSTY	XSRY	XBMY	XTOY		XSTXST	XSTXSR	XSTXBM	XSTXTO	XSRXSR	XSRXBM	XSRXTO	XBMXBM	XBMXTO	XTOXTO
Genotype Frequency								x1	x2	x3	x4		x1,1	x1,2	x1,3	x1,4	x2,2	x2,3	x2,4	x3,3	x3,4	x4,4
Genotype Relative Viability								v1	v2	v3	v4		v1,1	v1,2	v1,3	v1,4	v2,2	v2,3	v2,4	v3,3	v3,4	v4,4
Genotype Relative Fertility								f1	f2	f3	f4		f1,1	f1,2	f1,3	f1,4	f2,2	f2,3	f2,4	f3,3	f3,4	f4,4
Male Germline X Transmission Rate								k1	k2	k3	k4		---	---	---	---	---	---	---	---	---	---
Female Germline Recombination Rate								---	---	---	---		---	c1,2	---	---	---	---	---	---	c3,4	---
Mating Type				Mating Frequency		Mating Fertility
XSTY	x	XSTXST		x1x1,1		f1f1,1		(1-k1)	0	0	0		k1	0	0	0	0	0	0	0	0	0
XSTY	x	XSTXSR		x1x1,2		f1f1,2		(1-c1,2)(1-k1)/2	(1-c1,2)(1-k1)/2	c1,2(1-k1)/2	c1,2(1-k1)/2		(1-c1,2)(k1/2)	(1-c1,2)(k1/2)	c1,2(k1/2)	c1,2(k1/2)	0	0	0	0	0	0
XSTY	x	XSTXBM		x1x1,3		f1f1,3		(1-k1)/2	0	(1-k1)/2	0		k1/2	0	k1/2	0	0	0	0	0	0	0
XSTY	x	XSTXTO		x1x1,4		f1f1,4		(1-k1)/2	0	0	(1-k1)/2		k1/2	0	0	k1/2	0	0	0	0	0	0
XSTY	x	XSRXSR		x1x2,2		f1f2,2		0	(1-k1)	0	0		0	k1	0	0	0	0	0	0	0	0
XSTY	x	XSRXBM		x1x2,3		f1f2,3		0	(1-k1)/2	(1-k1)/2	0		0	k1/2	k1/2	0	0	0	0	0	0	0
XSTY	x	XSRXTO		x1x2,4		f1f2,4		0	(1-k1)/2	0	(1-k1)/2		0	k1/2	0	k1/2	0	0	0	0	0	0
XSTY	x	XBMXBM		x1x3,3		f1f3,3		0	0	(1-k1)	0		0	0	k1	0	0	0	0	0	0	0
XSTY	x	XBMXTO		x1x3,4		f1f3,4		c3,4(1-k1)/2	c3,4(1-k1)/2	(1-c3,4)(1-k1)/2	(1-c3,4)(1-k1)/2		c3,4(k1/2)	c3,4(k1/2)	(1-c3,4)(k1/2)	(1-c3,4)(k1/2)	0	0	0	0	0	0
XSTY	x	XTOXTO		x1x4,4		f1f4,4		0	0	0	(1-k1)		0	0	0	k1	0	0	0	0	0	0
XSRY	x	XSTXST		x2x1,1		f2f1,1		(1-k2)	0	0	0		0	k2	0	0	0	0	0	0	0	0
XSRY	x	XSTXSR		x2x1,2		f2f1,2		(1-c1,2)(1-k2)/2	(1-c1,2)(1-k2)/2	c1,2(1-k2)/2	c1,2(1-k2)/2		0	(1-c1,2)(k2/2)	0	0	(1-c1,2)(k2/2)	c1,2(k2/2)	c1,2(k2/2)	0	0	0
XSRY	x	XSTXBM		x2x1,3		f2f1,3		(1-k2)/2	0	(1-k2)/2	0		0	k2/2	0	0	0	k2/2	0	0	0	0
XSRY	x	XSTXTO		x2x1,4		f2f1,4		(1-k2)/2	0	0	(1-k2)/2		0	k2/2	0	0	0	0	k2/2	0	0	0
XSRY	x	XSRXSR		x2x2,2		f2f2,2		0	(1-k2)	0	0		0	0	0	0	k2	0	0	0	0	0
XSRY	x	XSRXBM		x2x2,3		f2f2,3		0	(1-k2)/2	(1-k2)/2	0		0	0	0	0	k2/2	k2/2	0	0	0	0
XSRY	x	XSRXTO		x2x2,4		f2f2,4		0	(1-k2)/2	0	(1-k2)/2		0	0	0	0	k2/2	0	k2/2	0	0	0
XSRY	x	XBMXBM		x2x3,3		f2f3,3		0	0	(1-k2)	0		0	0	0	0	0	k2	0	0	0	0
XSRY	x	XBMXTO		x2x3,4		f2f3,4		c3,4(1-k2)/2	c3,4(1-k2)/2	(1-c3,4)(1-k2)/2	(1-c3,4)(1-k2)/2		0	c3,4(k2/2)	0	0	c3,4(k2/2)	(1-c3,4)(k2/2)	(1-c3,4)(k2/2)	0	0	0
XSRY	x	XTOXTO		x2x4,4		f2f4,4		0	0	0	(1-k2)		0	0	0	0	0	0	k2	0	0	0
XBMY	x	XSTXST		x3x1,1		f3f1,1		(1-k3)	0	0	0		0	0	k3	0	0	0	0	0	0	0
XBMY	x	XSTXSR		x3x1,2		f3f1,2		(1-c1,2)(1-k3)/2	(1-c1,2)(1-k3)/2	c1,2(1-k3)/2	c1,2(1-k3)/2		0	0	(1-c1,2)(k3/2)	0	0	(1-c1,2)(k3/2)	0	c1,2(k3/2)	c1,2(k3/2)	0
XBMY	x	XSTXBM		x3x1,3		f3f1,3		(1-k3)/2	0	(1-k3)/2	0		0	0	k3/2	0	0	0	0	k3/2	0	0
XBMY	x	XSTXTO		x3x1,4		f3f1,4		(1-k3)/2	0	0	(1-k3)/2		0	0	k3/2	0	0	0	0	0	k3/2	0
XBMY	x	XSRXSR		x3x2,2		f3f2,2		0	(1-k3)	0	0		0	0	0	0	0	k3	0	0	0	0
XBMY	x	XSRXBM		x3x2,3		f3f2,3		0	(1-k3)/2	(1-k3)/2	0		0	0	0	0	0	k3/2	0	k3/2	0	0
XBMY	x	XSRXTO		x3x2,4		f3f2,4		0	(1-k3)/2	0	(1-k3)/2		0	0	0	0	0	k3/2	0	0	k3/2	0
XBMY	x	XBMXBM		x3x3,3		f3f3,3		0	0	(1-k3)	0		0	0	0	0	0	0	0	k3	0	0
XBMY	x	XBMXTO		x3x3,4		f3f3,4		c3,4(1-k3)/2	c3,4(1-k3)/2	(1-c3,4)(1-k3)/2	(1-c)(1-k3)/2		0	0	c3,4(k3/2)	0	0	c3,4(k3/2)	0	(1-c3,4)(k3/2)	(1-c3,4)(k3/2)	0
XBMY	x	XTOXTO		x3x4,4		f3f4,4		0	0	0	(1-k3)		0	0	0	0	0	0	0	0	k3	0
XTOY	x	XSTXST		x4x1,1		f4f1,1		(1-k4)	0	0	0		0	0	0	k4	0	0	0	0	0	0
XTOY	x	XSTXSR		x4x1,2		f4f1,2		(1-c1,2)(1-k4)/2	(1-c1,2)(1-k4)/2	c1,2(1-k4)/2	c1,2(1-k4)/2		0	0	0	(1-c1,2)(k4/2)	0	0	(1-c1,2)(k4/2)	0	c1,2(k4/2)	c1,2(k4/2)
XTOY	x	XSTXBM		x4x1,3		f4f1,3		(1-k4)/2	0	(1-k4)/2	0		0	0	0	k4/2	0	0	0	0	k4/2	0
XTOY	x	XSTXTO		x4x1,4		f4f1,4		(1-k4)/2	0	0	(1-k4)/2		0	0	0	k4/2	0	0	0	0	0	k4/2
XTOY	x	XSRXSR		x4x2,2		f4f2,2		0	(1-k4)	0	0		0	0	0	0	0	0	k4	0	0	0
XTOY	x	XSRXBM		x4x2,3		f4f2,3		0	(1-k4)/2	(1-k4)/2	0		0	0	0	0	0	0	k4/2	0	k4/2	0
XTOY	x	XSRXTO		x4x2,4		f4f2,4		0	(1-k4)/2	0	(1-k4)/2		0	0	0	0	0	0	k4/2	0	0	k4/2
XTOY	x	XBMXBM		x4x3,3		f4f3,3		0	0	(1-k4)	0		0	0	0	0	0	0	0	0	k4	0
XTOY	x	XBMXTO		x4x3,4		f4f3,4		c3,4(1-k4)/2	c3,4(1-k4)/2	(1-c3,4)(1-k4)/2	(1-c3,4)(1-k4)/2		0	0	0	c3,4(k4/2)	0	0	c3,4(k4/2)	0	(1-c3,4)(k4/2)	(1-c3,4)(k4/2)
XTOY	x	XTOXTO		x4x4,4		f4f4,4		0	0	0	(1-k4)		0	0	0	0	0	0	0	0	0	k4
