# Supplementary material for: Mitotic exchange in female germline stem cells is the major source of Sex Ratio chromosome recombination in Drosophila pseudoobscura
Source: G3 (Bethesda). 2022 Oct 4;12(12):jkac264. doi: 10.1093/g3journal/jkac264 (PMC9713450; doi:10.1093/g3journal/jkac264)
Supplement: jkac264_Supplementary_File_S5 [file jkac264_supplementary_file_s5.xlsx]

## Sheet: Sheet1
Supplemental File S5. Recombination experiments raw count data. Genetic constitution of F1 experimental females are given in first three columns. Each row represents a single female cross. Raw counts of F2 progeny classified by sex and inversion complement are given.
Dam Genetic Background	Sire Genetic Background	SR Isolate	Female XSR/XST	Female XBM/XST	Female XTO/XST	Female XST/XST	Male XSR	Male XBM	Male XTO	Male XST
Background 1	Background 2	KBPN2	16	0	0	23	20	0	0	18
Background 1	Background 2	KBPN2	19	0	0	23	17	0	0	20
Background 1	Background 2	KBPN2	26	0	0	20	23	0	0	11
Background 1	Background 2	KBPN2	20	0	0	31	15	0	0	17
Background 1	Background 2	KBPN2	19	0	1	25	20	0	0	18
Background 1	Background 2	KBPN2	23	1	0	28	19	0	0	20
Background 1	Background 2	KBPN2	29	0	1	19	23	0	0	21
Background 1	Background 2	KBPN2	32	0	1	21	27	0	0	28
Background 1	Background 2	KBPN2	32	0	0	38	24	0	2	20
Background 1	Background 2	KBPN2	43	0	2	40	30	0	0	19
Background 1	Background 2	Z6	9	0	0	10	14	0	0	11
Background 1	Background 2	Z6	17	0	0	23	18	0	0	22
Background 1	Background 2	Z6	17	0	0	21	24	0	0	21
Background 1	Background 2	Z6	17	0	0	32	18	0	0	19
Background 1	Background 2	Z6	23	0	0	29	14	0	0	20
Background 1	Background 2	Z6	23	0	0	28	18	0	0	17
Background 1	Background 2	Z6	28	0	0	26	16	0	0	26
Background 1	Background 2	Z6	28	0	0	33	16	0	0	25
Background 1	Background 2	Z6	23	0	0	24	41	0	0	23
Background 1	Background 2	Z6	25	0	0	26	29	0	2	35
Background 1	Background 2	Z8	22	0	0	15	17	0	0	19
Background 1	Background 2	Z8	15	0	0	25	16	0	0	21
Background 1	Background 2	Z8	19	0	1	24	24	0	0	14
Background 1	Background 2	Z8	19	0	1	21	24	0	0	23
Background 1	Background 2	Z8	26	0	2	25	16	0	1	19
Background 1	Background 2	Z8	23	0	1	18	26	0	2	25
Background 1	Background 2	Z8	23	0	3	37	21	0	0	25
Background 1	Background 2	Z8	29	0	0	32	25	0	1	23
Background 1	Background 2	Z8	18	0	0	39	34	0	1	24
Background 1	Background 2	Z8	38	1	0	25	30	0	0	24
Background 1	Background 3	KBPN2	15	0	0	13	11	0	0	9
Background 1	Background 3	KBPN2	24	0	0	19	13	0	0	13
Background 1	Background 3	KBPN2	14	0	0	13	21	0	0	25
Background 1	Background 3	KBPN2	17	0	0	24	17	0	0	18
Background 1	Background 3	KBPN2	20	0	1	24	23	0	0	18
Background 1	Background 3	KBPN2	20	0	2	25	26	0	1	21
Background 1	Background 3	KBPN2	27	0	1	28	23	0	0	23
Background 1	Background 3	KBPN2	35	0	2	29	18	0	1	23
Background 1	Background 3	KBPN2	38	0	1	27	21	0	0	33
Background 1	Background 3	KBPN2	36	0	0	31	32	0	0	21
Background 1	Background 3	Z6	24	0	1	24	13	0	0	21
Background 1	Background 3	Z6	30	0	2	20	11	0	4	21
Background 1	Background 3	Z6	22	0	0	20	21	0	0	25
Background 1	Background 3	Z6	15	0	0	24	34	0	0	30
Background 1	Background 3	Z6	21	0	0	29	23	0	0	31
Background 1	Background 3	Z6	39	0	4	12	22	0	1	28
Background 1	Background 3	Z6	23	0	0	33	28	0	0	24
Background 1	Background 3	Z6	29	0	0	31	26	0	0	28
Background 1	Background 3	Z6	27	0	3	19	37	0	0	29
Background 1	Background 3	Z6	34	0	0	36	32	0	1	17
Background 1	Background 3	Z8	19	0	0	20	19	0	0	26
Background 1	Background 3	Z8	20	0	1	24	22	0	0	18
Background 1	Background 3	Z8	26	0	1	28	13	0	0	17
Background 1	Background 3	Z8	20	0	0	30	15	0	0	23
Background 1	Background 3	Z8	16	0	0	27	18	0	0	26
Background 1	Background 3	Z8	25	0	0	29	16	0	0	21
Background 1	Background 3	Z8	18	0	0	29	17	0	0	27
Background 1	Background 3	Z8	27	0	0	32	16	0	0	17
Background 1	Background 3	Z8	32	0	2	24	18	0	0	29
Background 1	Background 3	Z8	21	0	1	25	29	0	0	32
Background 3	Background 1	KBPN2	17	0	0	16	13	0	0	20
Background 3	Background 1	KBPN2	18	0	0	20	17	0	0	15
Background 3	Background 1	KBPN2	17	1	0	23	15	0	0	22
Background 3	Background 1	KBPN2	20	0	0	18	21	0	0	29
Background 3	Background 1	KBPN2	19	0	0	30	29	0	0	22
Background 3	Background 1	KBPN2	33	0	0	24	20	0	1	22
Background 3	Background 1	KBPN2	33	0	0	27	18	0	0	22
Background 3	Background 1	KBPN2	26	0	0	29	31	0	0	25
Background 3	Background 1	KBPN2	34	0	2	29	19	0	0	32
Background 3	Background 1	KBPN2	35	0	0	28	27	0	0	28
Background 3	Background 1	Z6	11	0	0	16	11	0	0	15
Background 3	Background 1	Z6	29	0	0	20	14	0	0	17
Background 3	Background 1	Z6	28	0	0	19	18	0	0	26
Background 3	Background 1	Z6	30	0	0	30	16	0	0	20
Background 3	Background 1	Z6	28	0	0	18	31	0	0	32
Background 3	Background 1	Z6	34	0	1	26	27	0	0	24
Background 3	Background 1	Z6	25	0	0	37	31	0	0	21
Background 3	Background 1	Z6	33	0	1	39	24	0	0	20
Background 3	Background 1	Z6	36	0	1	32	29	0	0	21
Background 3	Background 1	Z6	21	0	0	48	27	0	0	45
Background 3	Background 1	Z8	24	0	0	14	8	0	0	18
Background 3	Background 1	Z8	25	0	0	24	13	0	0	12
Background 3	Background 1	Z8	21	0	0	31	14	0	0	22
Background 3	Background 1	Z8	31	0	0	23	24	0	0	23
Background 3	Background 1	Z8	18	0	0	33	21	0	0	29
Background 3	Background 1	Z8	28	0	0	27	18	0	0	30
Background 3	Background 1	Z8	25	0	0	31	19	0	0	40
Background 3	Background 1	Z8	30	0	1	30	28	0	0	28
Background 3	Background 1	Z8	32	0	0	35	27	0	0	28
Background 3	Background 1	Z8	41	0	0	29	30	0	0	32
Background 3	Background 2	KBPN2	8	5	0	8	7	1	0	18
Background 3	Background 2	KBPN2	18	0	0	21	21	0	0	16
Background 3	Background 2	KBPN2	18	1	0	22	22	0	0	16
Background 3	Background 2	KBPN2	20	0	0	35	26	0	0	18
Background 3	Background 2	KBPN2	25	0	0	31	29	0	0	28
Background 3	Background 2	KBPN2	26	0	0	27	27	0	1	34
Background 3	Background 2	KBPN2	22	8	0	30	30	0	1	31
Background 3	Background 2	KBPN2	31	0	0	27	29	0	0	36
Background 3	Background 2	KBPN2	25	0	0	22	48	0	0	32
Background 3	Background 2	KBPN2	37	0	0	40	31	0	0	35
Background 3	Background 2	Z6	26	0	0	25	12	0	0	14
Background 3	Background 2	Z6	30	0	1	23	23	0	0	14
Background 3	Background 2	Z6	30	0	1	26	19	0	0	24
Background 3	Background 2	Z6	26	1	0	29	22	0	0	24
Background 3	Background 2	Z6	21	0	0	27	23	0	0	32
Background 3	Background 2	Z6	26	0	0	27	26	0	0	32
Background 3	Background 2	Z6	31	0	1	31	24	0	0	29
Background 3	Background 2	Z6	28	1	0	36	25	0	0	33
Background 3	Background 2	Z6	30	0	1	29	31	0	0	34
Background 3	Background 2	Z6	30	0	2	33	33	0	0	31
Background 3	Background 2	Z8	25	0	0	15	11	0	0	21
Background 3	Background 2	Z8	17	0	0	30	12	0	0	17
Background 3	Background 2	Z8	18	0	0	33	16	0	0	17
Background 3	Background 2	Z8	31	0	0	21	29	0	0	28
Background 3	Background 2	Z8	28	0	1	33	18	0	0	31
Background 3	Background 2	Z8	31	1	2	26	29	0	0	25
Background 3	Background 2	Z8	31	0	0	33	18	0	0	32
Background 3	Background 2	Z8	29	0	0	27	31	0	0	34
Background 3	Background 2	Z8	29	0	0	31	22	0	0	41
Background 3	Background 2	Z8	30	0	1	33	37	0	0	31
